# Supplementary material for: Serum Metabolomics Analysis for Biomarkers of Lactobacillus plantarum FRT4 in High-Fat Diet-Induced Obese Mice
Source: Foods. 2022 Jan 11;11(2):184. doi: 10.3390/foods11020184 (PMC8774460; doi:10.3390/foods11020184)
Supplement: Supplementary file 1 [file foods-11-00184-s001.zip]

Archive with 1 entries (1 files):
- foods-1494052-supplementary.pdf
